# Supplementary material for: Antinuclear Antibodies Are Associated with an Increased Risk of Diffuse Large B-Cell Lymphoma
Source: Cancers (Basel). 2023 Oct 31;15(21):5231. doi: 10.3390/cancers15215231 (PMC10647241; doi:10.3390/cancers15215231)
Supplement: Supplementary file 1 [file cancers-15-05231-s001.zip]

Archive with 1 entries (1 files):
- cancers-2628886-supplementary.pdf
